# Supplementary material for: Translation of ABCE1 Is Tightly Regulated by Upstream Open Reading Frames in Human Colorectal Cells
Source: Biomedicines. 2021 Jul 29;9(8):911. doi: 10.3390/biomedicines9080911 (PMC8389594; doi:10.3390/biomedicines9080911)
Supplement: Supplementary file 1 [file biomedicines-09-00911-s001.zip]

Archive with 1 entries (1 files):
- biomedicines-1322743-supplementary.pdf
